# Supplementary material for: The engagement of psychiatrists in the assessment of euthanasia requests from psychiatric patients in Belgium: a survey study
Source: BMC Psychiatry. 2020 Aug 8;20:400. doi: 10.1186/s12888-020-02792-w (PMC7414658; doi:10.1186/s12888-020-02792-w)
Supplement: Supplementary file 1 — Additional file 1. [file 12888_2020_2792_MOESM1_ESM.zip]

Archive with 15 entries (15 files):
- Appendix A_Survey_Psychiatric Euthanasia_General Part 1_in Dutch.pdf
- Appendix B_Survey_PsychiatricEuthanasia_Optional Part 2_in Dutch.pdf
- Appendix C_Research Protocol_SurveyStudy_in English(1).docx
- Appendix D_Items_PsychiatristsConcreteExperiences_Psy_English.pdf
- Appendix E_IntroductionLetter_OnlineSurvey_Dutch(1).docx
- Appendix F_IntroductionLetter_PaperVersionSurvey_Dutch(2).docx
- Appendix G_Data Analysis Plan VVP_fullversion.docx
- Appendix H_Psychiatrists%u2019 demographics and professional characteristics (N %).docx
- BOX 1_Summary of Legal Criteria .docx
- BOX 2_Glossary_Survey_English(1).docx
- FlowChart_LegalProcedure.pdf
- Supplemental Material_General Questionnaire_English.pdf
- Supplemental Material_General Questionnaire_French.pdf
- Supplemental Material_Optional Questionnaire_English.pdf
- Supplemental Material_Optional Questionnaire_French-1.pdf
